# Supplementary material for: Significance in scale space for Hi-C data
Source: Bioinformatics. 2025 Feb 27;41(3):btaf026. doi: 10.1093/bioinformatics/btaf026 (PMC11879645; doi:10.1093/bioinformatics/btaf026)
Supplement: btaf026_Supplementary_Data [file btaf026_supplementary_data.zip]

Archive with 1 entries (1 files):
- 4da8c_SM_HiC_202408.pdf
